# Supplementary material for: Pyrrhotite Facilitates Growth and Cr Accumulation in Leersia hexandra Swartz for Effective Cr(VI) Removal in Constructed Wetlands
Source: Toxics. 2026 Jan 22;14(1):107. doi: 10.3390/toxics14010107 (PMC12845952; doi:10.3390/toxics14010107)
Supplement: Supplementary file 1 [file toxics-14-00107-s001.zip]

Archive with 1 entries (1 files):
- toxics-4075073-supplementary.pdf
